# Supplementary material for: A Low-Protein High-Fat Diet Leads to Loss of Body Weight and White Adipose Tissue Weight via Enhancing Energy Expenditure in Mice
Source: Metabolites. 2021 May 11;11(5):301. doi: 10.3390/metabo11050301 (PMC8150844; doi:10.3390/metabo11050301)
Supplement: Supplementary file 1 [file metabolites-11-00301-s001.zip]

Archive with 1 entries (1 files):
- metabolites-1203768-supplementary.pdf
